# Supplementary material for: Fungal Communities in the Native New Zealand Medicinal Plant Pseudowintera colorata (Horopito) Are Determined by Plant Organ Type and Host Maturity with Key Members Promoting Plant Growth
Source: Microorganisms. 2021 Dec 13;9(12):2576. doi: 10.3390/microorganisms9122576 (PMC8709005; doi:10.3390/microorganisms9122576)
Supplement: Supplementary file 1 [file microorganisms-09-02576-s001.zip]

Archive with 1 entries (1 files):
- microorganisms-1446196-supplementary.pdf
